# Supplementary material for: A Machine Learning Approach to Identify Clinical Trials Involving Nanodrugs and Nanodevices from ClinicalTrials.gov
Source: PLoS One. 2014 Oct 27;9(10):e110331. doi: 10.1371/journal.pone.0110331 (PMC4210133; doi:10.1371/journal.pone.0110331)
Supplement: Table S1 — Results obtained from the manual classification of the summaries extracted from ClinicalTrials.gov. Each document belonging to the set—identified by its National Clinical Trial (NCT) number—was manually tagged as being either “nano-related” (500 nano CTs) or “non nano-related” (500 non-nano CTs). (XLSX) [file pone.0110331.s006.xlsx]

## Sheet: CT manual annotation
nano CTs	non-nano CTs
NCT00291603	NCT01211626
NCT00299598	NCT00831129
NCT00389714	NCT00735501
NCT00484120	NCT01504763
NCT00541931	NCT01376128
NCT00659204	NCT00553670
NCT00672165	NCT01147588
NCT01007240	NCT00835159
NCT01050777	NCT01699828
NCT01188226	NCT01317394
NCT01206023	NCT00235677
NCT01242163	NCT00814372
NCT01243320	NCT01635504
NCT01270139	NCT00692562
NCT01304303	NCT01004770
NCT01305512	NCT01445275
NCT01386203	NCT01094990
NCT01387997	NCT01331590
NCT01405794	NCT00296114
NCT01416558	NCT00898313
NCT01420718	NCT00667095
NCT01432275	NCT01477918
NCT01436123	NCT01316796
NCT01442974	NCT00556465
NCT01463709	NCT00512213
NCT01464294	NCT00928122
NCT01464996	NCT01682980
NCT01465087	NCT00475644
NCT01523314	NCT00712803
NCT01552135	NCT00315939
NCT01589562	NCT01625104
NCT01598480	NCT01508156
NCT01598493	NCT00002554
NCT01599845	NCT01650961
NCT01614613	NCT01154894
NCT01620918	NCT01545245
NCT01726894	NCT01687959
NCT01731210	NCT01047644
NCT01748903	NCT01237535
NCT01754948	NCT00440024
NCT01793818	NCT01647958
NCT01804530	NCT00993863
NCT01825382	NCT01348490
NCT00046514	NCT00805038
NCT00046527	NCT01135147
NCT00073723	NCT01113502
NCT00077246	NCT00710632
NCT00081042	NCT00375154
NCT00093145	NCT00121524
NCT00093223	NCT00618007
NCT00095914	NCT01481311
NCT00110084	NCT01675687
NCT00110695	NCT01685268
NCT00124943	NCT00384813
NCT00147238	NCT00747981
NCT00249002	NCT01650948
NCT00251472	NCT00453544
NCT00254592	NCT00386152
NCT00307255	NCT01582477
NCT00309959	NCT00579943
NCT00313599	NCT01586780
NCT00331630	NCT00083863
NCT00337714	NCT00309634
NCT00397761	NCT01650103
NCT00404235	NCT00831610
NCT00404404	NCT00678158
NCT00407888	NCT00718770
NCT00436709	NCT01513018
NCT00462423	NCT01075971
NCT00466960	NCT01222845
NCT00470548	NCT01009892
NCT00479674	NCT00937885
NCT00499252	NCT00020605
NCT00499291	NCT01621126
NCT00502606	NCT01418846
NCT00503906	NCT00622934
NCT00505271	NCT01443585
NCT00505713	NCT00049985
NCT00518284	NCT01374360
NCT00520000	NCT00543374
NCT00544648	NCT00605111
NCT00553462	NCT00314912
NCT00583349	NCT00342433
NCT00585936	NCT01327443
NCT00607438	NCT01620619
NCT00609791	NCT00322309
NCT00616967	NCT00795535
NCT00626405	NCT01125579
NCT00629499	NCT01150721
NCT00637897	NCT00387673
NCT00654836	NCT01591876
NCT00662129	NCT00639730
NCT00666991	NCT01574001
NCT00675259	NCT01002833
NCT00689065	NCT00890981
NCT00691054	NCT00828906
NCT00709761	NCT00558012
NCT00729612	NCT00860314
NCT00733408	NCT00928759
NCT00734682	NCT00789477
NCT00736619	NCT01533259
NCT00738361	NCT01201785
NCT00748163	NCT01413178
NCT00748553	NCT01088529
NCT00769093	NCT01182961
NCT00785291	NCT00800956
NCT00821964	NCT01265732
NCT00825201	NCT01529749
NCT00851877	NCT00146731
NCT00856492	NCT00006138
NCT00915369	NCT00264004
NCT00920023	NCT00919425
NCT00934895	NCT00997828
NCT00968604	NCT01666340
NCT00989131	NCT00609986
NCT01062191	NCT01270919
NCT01090128	NCT00895635
NCT01103791	NCT00380926
NCT01125215	NCT00270998
NCT01127113	NCT00005225
NCT01161186	NCT00832078
NCT01167985	NCT00402961
NCT01207102	NCT01332994
NCT01292369	NCT00843167
NCT01300533	NCT00862784
NCT01323296	NCT01667055
NCT01323894	NCT00492466
NCT01336062	NCT00584883
NCT01380769	NCT01371617
NCT01411904	NCT01319994
NCT01420588	NCT00278018
NCT01433068	NCT00655343
NCT01437007	NCT01343303
NCT01455389	NCT00094900
NCT01463072	NCT00081354
NCT01493310	NCT00569608
NCT01525966	NCT00047762
NCT01555853	NCT00301093
NCT01566435	NCT00033566
NCT01583426	NCT00596635
NCT01620190	NCT00589602
NCT01641783	NCT00674076
NCT01644890	NCT01649752
NCT01646762	NCT01257893
NCT01652079	NCT01412827
NCT01663090	NCT00633321
NCT01677559	NCT01071005
NCT01702129	NCT00362726
NCT01704365	NCT01665417
NCT01707758	NCT00557765
NCT01709019	NCT01472055
NCT01730833	NCT00200551
NCT01746225	NCT01352507
NCT01763710	NCT00456547
NCT01792479	NCT01239823
NCT01807845	NCT00280969
NCT01812746	NCT00396838
NCT01815333	NCT00389792
NCT01830244	NCT00221884
NCT00004705	NCT00187161
NCT00046423	NCT00379392
NCT00059605	NCT00006118
NCT00087347	NCT01639833
NCT00093119	NCT00048516
NCT00103038	NCT00187109
NCT00107094	NCT00001126
NCT00107484	NCT00920127
NCT00111904	NCT00638690
NCT00140140	NCT01679171
NCT00185029	NCT01047176
NCT00188695	NCT00721461
NCT00193206	NCT01582178
NCT00195013	NCT00253552
NCT00233597	NCT00155441
NCT00243594	NCT01251380
NCT00255424	NCT00001560
NCT00255437	NCT00415090
NCT00255450	NCT00786006
NCT00274443	NCT01652690
NCT00274456	NCT00610584
NCT00281528	NCT01172730
NCT00281697	NCT00681590
NCT00284752	NCT00487110
NCT00291473	NCT00388050
NCT00295893	NCT01606085
NCT00306618	NCT01591317
NCT00308178	NCT01461772
NCT00319839	NCT00545961
NCT00320541	NCT01644968
NCT00328497	NCT00633347
NCT00333502	NCT00634660
NCT00337376	NCT01396876
NCT00355888	NCT01480011
NCT00356980	NCT01305811
NCT00360425	NCT00004331
NCT00368589	NCT00125463
NCT00372281	NCT00520104
NCT00392392	NCT01135212
NCT00394082	NCT01255124
NCT00394251	NCT01529996
NCT00394810	NCT01418261
NCT00398086	NCT01362023
NCT00400348	NCT01624428
NCT00407407	NCT00354679
NCT00407563	NCT01575847
NCT00409383	NCT00436449
NCT00416455	NCT00334867
NCT00432562	NCT00048464
NCT00436410	NCT00346697
NCT00442260	NCT00079677
NCT00444314	NCT01221532
NCT00447889	NCT01676935
NCT00453817	NCT00114140
NCT00454324	NCT00000200
NCT00456846	NCT00000300
NCT00461149	NCT00001000
NCT00466986	NCT00000600
NCT00472693	NCT00001400
NCT00473720	NCT00001100
NCT00477529	NCT00000800
NCT00479856	NCT00000900
NCT00481455	NCT00000400
NCT00483301	NCT00001500
NCT00503750	NCT00001600
NCT00521781	NCT00000700
NCT00531271	NCT00002100
NCT00540514	NCT00002200
NCT00542958	NCT00002000
NCT00570674	NCT00002400
NCT00585689	NCT00000500
NCT00594529	NCT00003000
NCT00602316	NCT00004300
NCT00617942	NCT00004800
NCT00618657	NCT00005600
NCT00622973	NCT00006200
NCT00625573	NCT00004200
NCT00635284	NCT00004400
NCT00642759	NCT00003600
NCT00643461	NCT00006100
NCT00659126	NCT00006400
NCT00659334	NCT00014300
NCT00659776	NCT00018200
NCT00660543	NCT00023400
NCT00661167	NCT00004500
NCT00667147	NCT00032500
NCT00670618	NCT00037700
NCT00670670	NCT00039000
NCT00683059	NCT00059800
NCT00707876	NCT00061100
NCT00723125	NCT00036400
NCT00731380	NCT00048100
NCT00732836	NCT00054600
NCT00736944	NCT00079300
NCT00753740	NCT00075400
NCT00764621	NCT00088400
NCT00777673	NCT00092300
NCT00781872	NCT00100100
NCT00794092	NCT00081900
NCT00820768	NCT00087100
NCT00833807	NCT00098800
NCT00844649	NCT00107900
NCT00851721	NCT00109200
NCT00864253	NCT00110500
NCT00876070	NCT00114400
NCT00876486	NCT00111800
NCT00877253	NCT00119600
NCT00882180	NCT00117000
NCT00882973	NCT00120900
NCT00886717	NCT00126100
NCT00894023	NCT00131300
NCT00903942	NCT00133900
NCT00910741	NCT00130000
NCT00912639	NCT00097500
NCT00926484	NCT00140400
NCT00942292	NCT00156000
NCT00944047	NCT00157300
NCT00951054	NCT00159900
NCT00951613	NCT00161200
NCT00964080	NCT00165100
NCT00970996	NCT00150800
NCT00972946	NCT00166400
NCT00978562	NCT00145600
NCT00983424	NCT00101400
NCT00995488	NCT00170300
NCT01003808	NCT00174200
NCT01007890	NCT00171600
NCT01010945	NCT00179400
NCT01023347	NCT00185900
NCT01036087	NCT00189800
NCT01041235	NCT00192400
NCT01052779	NCT00193700
NCT01054313	NCT00144300
NCT01057264	NCT00195000
NCT01057342	NCT00204100
NCT01059058	NCT00205400
NCT01088815	NCT00178100
NCT01102504	NCT00211900
NCT01113476	NCT00210600
NCT01114139	NCT00213200
NCT01114204	NCT00208000
NCT01114217	NCT00209300
NCT01147016	NCT00215800
NCT01148745	NCT00206700
NCT01149798	NCT00219700
NCT01151592	NCT00226200
NCT01155375	NCT00182000
NCT01155388	NCT00227500
NCT01158079	NCT00221000
NCT01169870	NCT00232700
NCT01169935	NCT00235300
NCT01188408	NCT00236600
NCT01190982	NCT00248300
NCT01192165	NCT00252200
NCT01193855	NCT00256100
NCT01204437	NCT00258700
NCT01224587	NCT00260000
NCT01227616	NCT00261300
NCT01229839	NCT00263900
NCT01234012	NCT00270400
NCT01236716	NCT00265200
NCT01238939	NCT00275600
NCT01238952	NCT00273000
NCT01244282	NCT00278200
NCT01258192	NCT00276900
NCT01264679	NCT00279500
NCT01296139	NCT00286000
NCT01298011	NCT00287300
NCT01304797	NCT00240500
NCT01307891	NCT00292500
NCT01336803	NCT00288600
NCT01344473	NCT00293800
NCT01369108	NCT00301600
NCT01374919	NCT00305500
NCT01376310	NCT00310700
NCT01412229	NCT00315900
NCT01426126	NCT00313300
NCT01432223	NCT00318500
NCT01435720	NCT00158600
NCT01436604	NCT00325000
NCT01446016	NCT00328900
NCT01461915	NCT00331500
NCT01470417	NCT00330200
NCT01478685	NCT00299000
NCT01488552	NCT00335400
NCT01492101	NCT00338000
NCT01494415	NCT00349700
NCT01506973	NCT00347100
NCT01521520	NCT00345800
NCT01550848	NCT00343200
NCT01565421	NCT00351000
NCT01565499	NCT00360100
NCT01566357	NCT00362700
NCT01567553	NCT00358800
NCT01572038	NCT00366600
NCT01578603	NCT00364000
NCT01599078	NCT00370500
NCT01604109	NCT00371800
NCT01612546	NCT00369200
NCT01616303	NCT00373100
NCT01625429	NCT00356200
NCT01625936	NCT00378300
NCT01647672	NCT00380900
NCT01655693	NCT00379600
NCT01665846	NCT00383500
NCT01667211	NCT00391300
NCT01674257	NCT00396500
NCT01689194	NCT00184600
NCT01689610	NCT00395200
NCT01690702	NCT00399100
NCT01693276	NCT00390000
NCT01698281	NCT00404300
NCT01698710	NCT00409500
NCT01259570	NCT00412100
NCT01770795	NCT00418600
NCT00459810	NCT00365300
NCT00428662	NCT00426400
NCT01490203	NCT00413400
NCT00537056	NCT00429000
NCT01892540	NCT00427700
NCT01420211	NCT00421200
NCT01326078	NCT00431600
NCT01010035	NCT00434200
NCT01020578	NCT00435500
NCT01695187	NCT00439400
NCT01906385	NCT00442000
NCT01773850	NCT00447200
NCT01291342	NCT00449800
NCT01291550	NCT00451100
NCT00637572	NCT00453700
NCT00816829	NCT00455000
NCT00180037	NCT00456300
NCT01278095	NCT00457600
NCT00741741	NCT00458900
NCT01008969	NCT00460200
NCT01734746	NCT00452400
NCT01089335	NCT00469300
NCT01777230	NCT00471900
NCT00077090	NCT00473200
NCT01815294	NCT00461500
NCT01035658	NCT00475800
NCT01715168	NCT00479700
NCT00113607	NCT00470600
NCT01227941	NCT00488800
NCT00103506	NCT00484900
NCT00659178	NCT00487500
NCT01736943	NCT00483600
NCT01490047	NCT00492700
NCT00500422	NCT00486200
NCT00826085	NCT00496600
NCT00441376	NCT00490100
NCT01464593	NCT00504400
NCT01640847	NCT00508300
NCT00617981	NCT00518700
NCT00346229	NCT00521300
NCT01885013	NCT00527800
NCT01495884	NCT00530400
NCT00294996	NCT00533000
NCT00129896	NCT00513500
NCT00712881	NCT00534300
NCT00250874	NCT00546000
NCT01120171	NCT00547300
NCT01705158	NCT00543400
NCT01669239	NCT00552500
NCT00377559	NCT00551200
NCT00721747	NCT00555100
NCT00691912	NCT00557700
NCT01848652	NCT00556400
NCT01009970	NCT00560300
NCT00377780	NCT00561600
NCT01122771	NCT00559000
NCT00876824	NCT00562900
NCT00418951	NCT00549900
NCT00421187	NCT00568100
NCT00177684	NCT00569400
NCT00148148	NCT00573300
NCT01437020	NCT00572000
NCT00589082	NCT00570700
NCT00039117	NCT00578500
NCT00085124	NCT00574600
NCT00673257	NCT00577200
NCT01806571	NCT00596700
NCT00005942	NCT00600600
NCT01802333	NCT00444600
NCT01627041	NCT00430300
NCT00046930	NCT00608400
NCT00427414	NCT00604500
NCT01804101	NCT00611000
NCT00788892	NCT00594100
NCT00389428	NCT00613600
NCT00822094	NCT00581100
NCT01696084	NCT00622700
NCT01467986	NCT00624000
NCT01374750	NCT00625300
NCT00621101	NCT00621400
NCT00411788	NCT00634400
NCT01661335	NCT00617500
NCT00818259	NCT00631800
NCT01074255	NCT00630500
NCT01732458	NCT00643500
NCT01101529	NCT00386100
NCT00961116	NCT00637000
NCT00960687	NCT00644800
NCT00754039	NCT00648700
NCT00775359	NCT00642200
NCT00638079	NCT00650000
NCT00637403	NCT00655200
NCT00637806	NCT00651300
NCT00637728	NCT00635700
NCT00442910	NCT00652600
NCT01577537	NCT00661700
NCT01577238	NCT00666900
NCT00740584	NCT00660400
NCT01201057	NCT00670800
NCT01437722	NCT00665600
NCT00370357	NCT00674700
NCT00331032	NCT00682500
NCT00490152	NCT00685100
NCT00504998	NCT00672100
NCT00121745	NCT00679900
NCT00572130	NCT00691600
NCT01878708	NCT00689000
NCT00819351	NCT00698100
NCT00837200	NCT00695500
NCT00363610	NCT00696800
NCT01313078	NCT00705900
NCT00671034	NCT00709800
NCT01324180	NCT00712400
NCT00549848	NCT00717600
NCT01403415	NCT00713700
NCT00184041	NCT00720200
NCT00957320	NCT00729300
NCT00866307	NCT00721500
NCT01406756	NCT00742300
NCT00905034	NCT00734500
NCT01679470	NCT00738400
NCT00848042	NCT00750100
NCT01163071	NCT00760500
NCT00875693	NCT00765700
NCT00361842	NCT00757900
NCT01251809	NCT00737100
